# Supplementary material for: Nematicidal Potential of Purpureocillium takamizusanense PMEPF27 Against Motile Bursaphelenchus rainulfi In Vitro
Source: Microorganisms. 2026 Mar 22;14(3):714. doi: 10.3390/microorganisms14030714 (PMC13028671; doi:10.3390/microorganisms14030714)
Supplement: Supplementary file 1 [file microorganisms-14-00714-s001.zip]

Archive with 1 entries (1 files):
- microorganisms-4169542-supplementary.pdf
